# Supplementary material for: TRAF4 Promotes the Proliferation of Glioblastoma by Stabilizing SETDB1 to Activate the AKT Pathway
Source: Int J Mol Sci. 2022 Sep 5;23(17):10161. doi: 10.3390/ijms231710161 (PMC9456363; doi:10.3390/ijms231710161)
Supplement: Supplementary file 1 [file ijms-23-10161-s001.zip]

Archive with 1 entries (1 files):
- ijms-1858660-supplementary.pdf
